# Supplementary material for: Acquired genetic and cell-state changes in IDH-mutant glioma progression
Source: Nature. 2026 Jun 3;655(8124):1048–59. doi: 10.1038/s41586-026-10612-6 (PMC13391360; doi:10.1038/s41586-026-10612-6)
Supplement: Supplementary file 3 — Supplementary Tables 1–8. [file 41586_2026_10612_MOESM3_ESM.xlsx]

## Sheet: SupplementaryTable1
Supplementary Table 1. Patient clinical characteristics for CARE IDH-mutant glioma cohort
patient_id	tumor_type	case_barcode	case_age_diagnosis_years	case_sex	case_vital_status	case_overall_survival_mo	surgical_interval_mo_t1t2	surgical_interval_mo_t2t3	received_tmz_t1t2	received_alk_t1t2	received_rt_t1t2	t1_clinical_time	t1_pretreatment
P10	Astrocytoma	CARE-MD-MD03	38	female	alive	147	8	NA	0	1	0	t1_recurrence	1
P11	Astrocytoma	CARE-MD-MD04	36	male	alive	156	41	NA	0	NA	0	t1_primary	0
P12	Astrocytoma	CARE-MD-MD05	26	female	alive	127	122	NA	1	1	1	t1_primary	0
P13	Astrocytoma	CARE-MD-MD06	26	male	dead	78	63	NA	1	1	1	t1_primary	0
P14	Astrocytoma	CARE-MD-MD07	27	female	alive	19	15	NA	1	1	1	t1_primary	0
P15	Astrocytoma	CARE-MD-MD08	28	female	dead	40	25	NA	NA	NA	1	t1_primary	0
P16	Astrocytoma	CARE-MD-MD09	40	female	alive	233	51	NA	0	0	0	t1_primary	0
P17	Astrocytoma	CARE-MD-MD10	30	female	alive	179	83	NA	1	1	0	t1_recurrence	0
P18	Astrocytoma	CARE-MD-MD11	20	female	dead	122	77	NA	1	1	1	t1_primary	0
P19	Astrocytoma	CARE-MD-MD12	18	male	dead	133	118	NA	1	1	1	t1_primary	0
P44	Astrocytoma	CARE-PS-FR04	39	male	dead	36	22	NA	1	1	1	t1_primary	0
P46	Astrocytoma	CARE-PS-FR06	34	male	dead	49	38	NA	1	1	1	t1_primary	0
P57	Oligodendroglioma	GLSS-LX-0015	36	female	alive	126	37	NA	0	0	0	t1_recurrence	0
P59	Astrocytoma	GLSS-LX-0357	44	male	dead	123	12	17	0	0	1	t1_recurrence	0
P60	Astrocytoma	GLSS-LX-0267	40	male	alive	54	19	NA	0	0	0	t1_primary	0
P61	Astrocytoma	GLSS-LX-0178	45	female	dead	16	1	NA	0	0	0	t1_recurrence	1
P71	Astrocytoma	GLSS-SN-0005	26	male	dead	56	49	NA	NA	1	1	t1_primary	0
P73	Astrocytoma	GLSS-SN-0007	50	female	dead	18	9	NA	1	1	0	t1_recurrence	1
P79	Astrocytoma	GLSS-SN-0017	25	male	alive	56	44	NA	0	0	1	t1_primary	0
P80	Oligodendroglioma	GLSS-LX-0228	48	male	alive	154	68	NA	0	0	0	t1_recurrence	0
P81	Astrocytoma	GLSS-LX-0300	57	male	dead	67	59	NA	1	1	1	t1_primary	0
P85	Oligodendroglioma	GLSS-LX-0452	42	female	alive	87	28	NA	0	NA	0	t1_primary	0
P91	Astrocytoma	GLSS-LX-0711	42	female	alive	56	6	NA	0	0	0	t1_primary	0
P99	Oligodendroglioma	OLIG-SJ-0002	24	female	dead	215	49	32	1	1	1	t1_recurrence	1
P100	Oligodendroglioma	OLIG-SJ-0003	33	male	dead	111	63	17	1	1	1	t1_primary	0
P101	Oligodendroglioma	OLIG-SJ-0004	27	male	alive	384	91	NA	1	1	0	t1_recurrence	1
P103	Oligodendroglioma	OLIG-SJ-0006	32	male	dead	104	63	NA	1	1	1	t1_recurrence	1
P104	Astrocytoma	OLIG-SJ-0007	37	male	dead	50	8	NA	1	1	1	t1_recurrence	1
P105	Oligodendroglioma	OLIG-SJ-0008	28	male	dead	163	77	36	1	1	1	t1_recurrence	0
P106	Astrocytoma	OLIG-SJ-0010	37	male	dead	50	5	NA	1	1	1	t1_recurrence	1
P107	Oligodendroglioma	OLIG-SJ-0012	33	male	dead	149	15	NA	0	1	0	t1_recurrence	1
P108	Oligodendroglioma	OLIG-SJ-0013	31	male	alive	203	98	NA	0	0	1	t1_recurrence	0
P109	Oligodendroglioma	OLIG-SJ-0015	27	female	alive	282	89	NA	1	1	1	t1_recurrence	1
P110	Oligodendroglioma	OLIG-SJ-0017	22	male	alive	184	28	NA	1	1	0	t1_recurrence	1
P111	Oligodendroglioma	OLIG-SJ-0020	43	male	dead	192	24	20	0	0	0	t1_recurrence	1

## Sheet: SupplementaryTable2
Supplementary Table 2. Tumor clinical characteristics and data availability for CARE IDH-mutant glioma cohort
care_id	patient_id	timepoint	timepoint_desc	case_barcode	sample_barcode	subtype	grade	surgery_number	surgery_location	bulk_wxs_avail	bulk_wgs_avail	bulk_rna_avail	ss2_profile	platform_10x
P10T1	P10	T1	Initial	CARE-MD-MD03	CARE-MD-MD03-R1	Astrocytoma	G2	2	Temporal lobe	yes	no	no	yes	10x snRNA-only
P10T2	P10	T2	Recurrence	CARE-MD-MD03	CARE-MD-MD03-R2	Astrocytoma	G4	3	Temporal lobe	yes	no	no	yes	10x snRNA-only
P11T1	P11	T1	Initial	CARE-MD-MD04	CARE-MD-MD04-TP	Astrocytoma	G2	1	Parietal lobe	yes	no	no	yes	10x snRNA-only
P11T2	P11	T2	Recurrence	CARE-MD-MD04	CARE-MD-MD04-R1	Astrocytoma	G4	2	Fronto-Parietal lobe	yes	no	no	yes	10x snRNA-only
P12T1	P12	T1	Initial	CARE-MD-MD05	CARE-MD-MD05-TP	Astrocytoma	G3	1	Frontal lobe	yes	no	no	yes	10x snRNA-only
P12T2	P12	T2	Recurrence	CARE-MD-MD05	CARE-MD-MD05-R2	Astrocytoma	G4	3	Temporal lobe	yes	no	no	yes	10x snRNA-only
P13T1	P13	T1	Initial	CARE-MD-MD06	CARE-MD-MD06-TP	Astrocytoma	G4	1	Fronto-Temporal lobe	yes	no	no	yes	10x snRNA-only
P13T2	P13	T2	Recurrence	CARE-MD-MD06	CARE-MD-MD06-R1	Astrocytoma	G4	2	Fronto-Temporal lobe	yes	no	no	yes	10x snRNA-only
P14T1	P14	T1	Initial	CARE-MD-MD07	CARE-MD-MD07-TP	Astrocytoma	G3	1	Frontal lobe	yes	no	no	yes	10x snRNA-only
P14T2	P14	T2	Recurrence	CARE-MD-MD07	CARE-MD-MD07-R1	Astrocytoma	G3	2	Frontal lobe	yes	no	no	yes	10x snRNA-only
P15T1	P15	T1	Initial	CARE-MD-MD08	CARE-MD-MD08-TP	Astrocytoma	G3	1	Frontal lobe	yes	no	no	yes	10x snRNA-only
P15T2	P15	T2	Recurrence	CARE-MD-MD08	CARE-MD-MD08-R1	Astrocytoma	G4	2	Frontal lobe	yes	no	no	yes	10x snRNA-only
P16T1	P16	T1	Initial	CARE-MD-MD09	CARE-MD-MD09-TP	Astrocytoma	G2	1	Frontal lobe	yes	no	no	yes	10x snRNA-only
P16T2	P16	T2	Recurrence	CARE-MD-MD09	CARE-MD-MD09-R1	Astrocytoma	G2	2	Frontal lobe	yes	no	no	yes	10x snRNA-only
P17T1	P17	T1	Initial	CARE-MD-MD10	CARE-MD-MD10-R1	Astrocytoma	G3	2	Temporal lobe	yes	no	no	no	10x snRNA-only
P17T2	P17	T2	Recurrence	CARE-MD-MD10	CARE-MD-MD10-R2	Astrocytoma	G4	3	Temporal lobe	yes	no	no	no	10x snRNA-only
P18T1	P18	T1	Initial	CARE-MD-MD11	CARE-MD-MD11-TP	Astrocytoma	G3	1	Temporal lobe	yes	no	no	yes	10x snRNA-only
P18T2	P18	T2	Recurrence	CARE-MD-MD11	CARE-MD-MD11-R1	Astrocytoma	G3	2	Temporal lobe	yes	no	no	yes	10x snRNA-only
P19T1	P19	T1	Initial	CARE-MD-MD12	CARE-MD-MD12-TP	Astrocytoma	G3	1	Temporal lobe	yes	no	no	no	10x snRNA-only
P19T2	P19	T2	Recurrence	CARE-MD-MD12	CARE-MD-MD12-R1	Astrocytoma	G4	2	Temporal lobe	yes	no	no	no	10x snRNA-only
P44T1	P44	T1	Initial	CARE-PS-FR04	CARE-PS-FR04-TP	Astrocytoma	G4	1	Frontal lobe	yes	no	no	no	10x snRNA-only
P44T2	P44	T2	Recurrence	CARE-PS-FR04	CARE-PS-FR04-R1	Astrocytoma	G4	2	Frontal lobe	yes	no	no	no	10x snRNA-only
P46T1	P46	T1	Initial	CARE-PS-FR06	CARE-PS-FR06-TP	Astrocytoma	G4	1	Frontal lobe	yes	no	no	no	10x snRNA-only
P46T2	P46	T2	Recurrence	CARE-PS-FR06	CARE-PS-FR06-R1	Astrocytoma	G4	2	Frontal lobe	yes	no	no	no	10x snRNA-only
P57T1	P57	T1	Initial	GLSS-LX-0015	GLSS-LX-0015-R1	Oligodendroglioma	G2	2	Frontal lobe	no	yes	yes	no	10x Multiome
P57T2	P57	T2	Recurrence	GLSS-LX-0015	GLSS-LX-0015-R2	Oligodendroglioma	G2	3	Frontal lobe	no	no	no	no	10x Multiome
P59T1	P59	T1	Initial	GLSS-LX-0357	GLSS-LX-0357-R1	Astrocytoma	G3	2	Multifocal	no	yes	yes	no	10x Multiome
P59T2	P59	T2	Recurrence	GLSS-LX-0357	GLSS-LX-0357-R2	Astrocytoma	G3	3	Multifocal	no	yes	yes	no	10x Multiome
P59T3	P59	T3	2nd Recurrence	GLSS-LX-0357	GLSS-LX-0357-R3	Astrocytoma	G4	4	Multifocal	no	yes	yes	no	10x Multiome
P60T1	P60	T1	Initial	GLSS-LX-0267	GLSS-LX-0267-TP	Astrocytoma	G2	1	Fronto-Temporal lobe	no	yes	yes	no	10x Multiome
P60T2	P60	T2	Recurrence	GLSS-LX-0267	GLSS-LX-0267-R1	Astrocytoma	G3	2	Fronto-Temporal lobe	no	yes	yes	no	10x Multiome
P61T1	P61	T1	Initial	GLSS-LX-0178	GLSS-LX-0178-R1	Astrocytoma	G4	2	Frontal lobe	no	no	no	no	10x Multiome
P61T2	P61	T2	Recurrence	GLSS-LX-0178	GLSS-LX-0178-R2	Astrocytoma	G4	3	Frontal lobe	no	yes	yes	no	10x Multiome
P71T1	P71	T1	Initial	GLSS-SN-0005	GLSS-SN-0005-TP	Astrocytoma	G2	1	Frontal lobe	no	no	no	no	10x Multiome
P71T2	P71	T2	Recurrence	GLSS-SN-0005	GLSS-SN-0005-R1	Astrocytoma	G4	2	Fronto-Temporal lobe	no	no	no	no	10x Multiome
P73T1	P73	T1	Initial	GLSS-SN-0007	GLSS-SN-0007-R1	Astrocytoma	G4	2	Fronto-Temporal lobe	no	yes	yes	no	10x Multiome
P73T2	P73	T2	Recurrence	GLSS-SN-0007	GLSS-SN-0007-R2	Astrocytoma	G4	3	Fronto-Temporal lobe	no	yes	yes	no	10x Multiome
P79T1	P79	T1	Initial	GLSS-SN-0017	GLSS-SN-0017-TP	Astrocytoma	G3	1	Fronto-Parietal lobe	no	yes	yes	no	10x Multiome
P79T2	P79	T2	Recurrence	GLSS-SN-0017	GLSS-SN-0017-R1	Astrocytoma	G4	2	Fronto-Temporal lobe	no	yes	yes	no	10x Multiome
P80T1	P80	T1	Initial	GLSS-LX-0228	GLSS-LX-0228-R1	Oligodendroglioma	G2	2	Fronto-Temporal lobe	no	yes	no	no	10x Multiome
P80T2	P80	T2	Recurrence	GLSS-LX-0228	GLSS-LX-0228-R2	Oligodendroglioma	G2	3	Fronto-Temporal lobe	no	yes	no	no	10x Multiome
P81T1	P81	T1	Initial	GLSS-LX-0300	GLSS-LX-0300-TP	Astrocytoma	G3	1	Temporo-Frontal lobe	no	yes	no	no	10x Multiome
P81T2	P81	T2	Recurrence	GLSS-LX-0300	GLSS-LX-0300-R1	Astrocytoma	G3	2	Temporo-Frontal lobe	no	yes	no	no	10x Multiome
P85T1	P85	T1	Initial	GLSS-LX-0452	GLSS-LX-0452-TP	Oligodendroglioma	G2	1	Frontal lobe	no	yes	no	no	10x Multiome
P85T2	P85	T2	Recurrence	GLSS-LX-0452	GLSS-LX-0452-R1	Oligodendroglioma	G3	2	Frontal lobe	no	yes	no	no	10x Multiome
P91T1	P91	T1	Initial	GLSS-LX-0711	GLSS-LX-0711-TP	Astrocytoma	G2	1	Temporal lobe	no	yes	no	no	10x Multiome
P91T2	P91	T2	Recurrence	GLSS-LX-0711	GLSS-LX-0711-R1	Astrocytoma	G4	2	Temporo-Parietal lobe	no	yes	no	no	10x Multiome
P99T1	P99	T1	Initial	OLIG-SJ-0002	OLIG-SJ-0002-R1	Oligodendroglioma	G3	3	Parietal lobe	yes	yes	yes	no	10x snRNA-only
P99T2	P99	T2	Recurrence	OLIG-SJ-0002	OLIG-SJ-0002-R2	Oligodendroglioma	G3	6	Parietal lobe	yes	yes	yes	no	10x snRNA-only
P99T3	P99	T3	2nd Recurrence	OLIG-SJ-0002	OLIG-SJ-0002-R3	Oligodendroglioma	G3	8	Parieto-Occipital lobe	yes	yes	yes	no	10x snRNA-only
P100T1	P100	T1	Initial	OLIG-SJ-0003	OLIG-SJ-0003-TP	Oligodendroglioma	G2	1	Frontal lobe	yes	yes	yes	no	10x Multiome
P100T2	P100	T2	Recurrence	OLIG-SJ-0003	OLIG-SJ-0003-R1	Oligodendroglioma	G3	2	Frontal lobe	yes	yes	no	no	10x Multiome
P100T3	P100	T3	2nd Recurrence	OLIG-SJ-0003	OLIG-SJ-0003-R2	Oligodendroglioma	G3	3	Frontal lobe	yes	yes	yes	no	10x Multiome
P101T1	P101	T1	Initial	OLIG-SJ-0004	OLIG-SJ-0004-R1	Oligodendroglioma	G2	2	Frontal lobe	yes	no	yes	no	10x Multiome
P101T2	P101	T2	Recurrence	OLIG-SJ-0004	OLIG-SJ-0004-R2	Oligodendroglioma	G3	3	Frontal lobe	yes	no	yes	no	10x Multiome
P103T1	P103	T1	Initial	OLIG-SJ-0006	OLIG-SJ-0006-R1	Oligodendroglioma	G2	2	Temporal lobe	yes	yes	yes	no	10x Multiome
P103T2	P103	T2	Recurrence	OLIG-SJ-0006	OLIG-SJ-0006-R2	Oligodendroglioma	G3	6	Frontal lobe	yes	yes	yes	no	10x Multiome
P104T1	P104	T1	Initial	OLIG-SJ-0007	OLIG-SJ-0007-R1	Astrocytoma	G4	3	Frontal lobe	yes	yes	yes	no	10x Multiome
P104T2	P104	T2	Recurrence	OLIG-SJ-0007	OLIG-SJ-0007-R2	Astrocytoma	G4	4	Frontal lobe	yes	yes	yes	no	10x Multiome
P105T1	P105	T1	Initial	OLIG-SJ-0008	OLIG-SJ-0008-TP	Oligodendroglioma	G2	2	Frontal lobe	yes	yes	yes	no	10x Multiome
P105T2	P105	T2	Recurrence	OLIG-SJ-0008	OLIG-SJ-0008-R2	Oligodendroglioma	G3	5	Frontal lobe	yes	yes	yes	no	10x Multiome
P105T3	P105	T3	2nd Recurrence	OLIG-SJ-0008	OLIG-SJ-0008-R3	Oligodendroglioma	G3	6	Frontal lobe	yes	yes	yes	no	10x Multiome
P106T1	P106	T1	Initial	OLIG-SJ-0010	OLIG-SJ-0010-R1	Astrocytoma	G4	3	Parietal lobe	yes	yes	yes	no	10x Multiome
P106T2	P106	T2	Recurrence	OLIG-SJ-0010	OLIG-SJ-0010-R2	Astrocytoma	G4	4	Parieto-Frontal lobe	yes	yes	yes	no	10x Multiome
P107T1	P107	T1	Initial	OLIG-SJ-0012	OLIG-SJ-0012-R1	Oligodendroglioma	G3	2	Temporal lobe	yes	yes	yes	no	10x Multiome
P107T2	P107	T2	Recurrence	OLIG-SJ-0012	OLIG-SJ-0012-R2	Oligodendroglioma	G3	3	Temporal lobe	yes	yes	yes	no	10x Multiome
P108T1	P108	T1	Initial	OLIG-SJ-0013	OLIG-SJ-0013-R1	Oligodendroglioma	G3	2	Frontal lobe	yes	yes	yes	no	10x Multiome
P108T2	P108	T2	Recurrence	OLIG-SJ-0013	OLIG-SJ-0013-R2	Oligodendroglioma	G3	3	Frontal lobe	yes	yes	yes	no	10x Multiome
P109T1	P109	T1	Initial	OLIG-SJ-0015	OLIG-SJ-0015-R1	Oligodendroglioma	G2	3	Temporal lobe	yes	yes	yes	no	10x Multiome
P109T2	P109	T2	Recurrence	OLIG-SJ-0015	OLIG-SJ-0015-R2	Oligodendroglioma	G3	6	Parieto-Occipital lobe	yes	yes	yes	no	10x Multiome
P110T1	P110	T1	Initial	OLIG-SJ-0017	OLIG-SJ-0017-R1	Oligodendroglioma	G3	3	Frontal lobe	yes	yes	yes	no	10x Multiome
P110T2	P110	T2	Recurrence	OLIG-SJ-0017	OLIG-SJ-0017-R2	Oligodendroglioma	G3	4	Frontal lobe	yes	yes	yes	no	10x Multiome
P111T1	P111	T1	Initial	OLIG-SJ-0020	OLIG-SJ-0020-R1	Oligodendroglioma	G2	2	Temporal lobe	yes	yes	yes	no	10x Multiome
P111T2	P111	T2	Recurrence	OLIG-SJ-0020	OLIG-SJ-0020-R2	Oligodendroglioma	G2	3	Temporal lobe	yes	yes	yes	no	10x Multiome
P111T3	P111	T3	2nd Recurrence	OLIG-SJ-0020	OLIG-SJ-0020-R3	Oligodendroglioma	G3	4	Temporal lobe	yes	yes	yes	no	10x Multiome

## Sheet: SupplementaryTable3
Supplementary Table 3. Sample-level single-nucleus metrics for nuclei passing quality control filters.
care_id	rna_cell_number	rna_malignant_cell_number	rna_n_feature_mean	rna_percent_mt_mean	platform	atac_cell_number	atac_nFrags_mean	atac_TSSEnrichment_mean
P57T1	1070	836	2164.85	0.26	10x Multiome	624	13201.7	8.14
P57T2	2131	108	2801.6	0.12	10x Multiome	995	26061.9	6.86
P59T1	5736	4384	2654.36	0.07	10x Multiome	10	10080.1	6.07
P59T2	6023	4805	2551.7	0.07	10x Multiome	3827	14505.9	10.02
P59T3	3512	1530	2784.78	0.73	10x Multiome	2736	16399.2	10.93
P60T1	5236	4617	2209.84	0.14	10x Multiome	29	11804.3	5.67
P60T2	3225	970	2081.27	0.21	10x Multiome	2652	26382.2	8.64
P61T1	5059	3679	3704.33	0.09	10x Multiome	4111	23050.4	9.84
P61T2	3313	551	3829.99	0.21	10x Multiome	2557	26357.3	8.48
P71T1	8682	4979	2709.2	1.71	10x Multiome	5652	15002	7.65
P71T2	9140	5950	3460.75	0.47	10x Multiome	298	10180.8	5.78
P73T1	5750	4854	2115.18	0.08	10x Multiome	184	9312.98	5.96
P73T2	3054	1740	2930.74	0.22	10x Multiome	10	33898.1	5.21
P79T1	6003	5085	3365.53	1.08	10x Multiome	0	NA	NA
P79T2	4759	4094	3622.55	0.35	10x Multiome	144	22027.9	5.01
P80T1	4145	3484	2979.63	0.99	10x Multiome	3301	18975.5	11.26
P80T2	1903	1474	2129.63	0.7	10x Multiome	1260	9789.28	10.14
P81T1	3520	2420	2982.81	1.02	10x Multiome	345	16332.6	6.48
P81T2	4041	3016	2779.22	0.43	10x Multiome	40	10454.8	6.16
P85T1	3742	1849	2078.89	1.35	10x Multiome	3226	14032.1	10.05
P85T2	2458	1306	3101.64	1.12	10x Multiome	1882	23740.8	9.85
P91T1	2211	1618	2853.13	1.34	10x Multiome	1804	21527.4	8.54
P91T2	2896	2896	3164.04	0.66	10x Multiome	13	1679.77	4.73
P100T1	2707	901	2223.76	1.85	10x Multiome	2145	10632.7	10.94
P100T2	1567	280	2391.04	1.04	10x Multiome	1039	7664.38	10.56
P100T3	4722	873	2268.93	0.3	10x Multiome	3733	8666.69	12.5
P101T1	12210	1681	2551.38	0.45	10x Multiome	9400	8786.71	11.84
P101T2	3533	3107	3151.21	1.35	10x Multiome	2904	17745.3	8.81
P103T1	3931	3174	3240.07	0.6	10x Multiome	2671	8823.43	11.9
P103T2	6065	5571	2863.23	1.12	10x Multiome	4802	15232.9	9.36
P104T1	2451	1777	3560.8	0.4	10x Multiome	2050	19193.8	12.3
P104T2	2343	1086	3690.8	0.24	10x Multiome	1992	21433	10.67
P105T1	5273	4838	2463.88	0.48	10x Multiome	4448	17321.3	9.23
P105T2	1079	959	2603.43	1.06	10x Multiome	441	18152.5	7.01
P105T3	3884	3437	2021.8	0.98	10x Multiome	3484	16123.4	9.52
P106T1	4352	3786	2870.04	0.74	10x Multiome	3812	16142.6	7.53
P106T2	4433	3918	3395.5	0.26	10x Multiome	1930	18576.3	6.33
P107T1	4162	1971	2842.67	0.21	10x Multiome	3841	17069.8	9.78
P107T2	2540	1968	2280.26	1.26	10x Multiome	1309	10212.7	6.59
P108T1	6567	6225	2695.3	0.29	10x Multiome	4882	11409.3	7.3
P108T2	5414	1480	2535.98	0.35	10x Multiome	4798	14325.2	11.52
P109T1	4749	1070	2294.36	0.51	10x Multiome	3925	13829	10.17
P109T2	4745	3794	2032.19	0.79	10x Multiome	4341	13141.9	9.4
P110T1	4841	4671	3188.04	0.51	10x Multiome	4449	19940.8	9.84
P110T2	2971	2555	3771.53	0.93	10x Multiome	2678	14492.9	9.83
P111T1	3510	3136	2512.88	1.38	10x Multiome	725	21577.6	7.57
P111T2	4030	1253	2419.08	2.88	10x Multiome	3439	7865.96	11.25
P111T3	3734	1973	3134.85	0.88	10x Multiome	3242	25122	8.97
P10T1	5284	1112	3678.19	0.64	10x snRNA-only	NA	NA	NA
P10T2	2190	316	2880.13	0.32	10x snRNA-only	NA	NA	NA
P11T1	6125	5549	3274.42	0.54	10x snRNA-only	NA	NA	NA
P11T2	8720	4338	2856.72	2.36	10x snRNA-only	NA	NA	NA
P12T1	1094	289	3012.11	0.38	10x snRNA-only	NA	NA	NA
P12T2	5094	2648	4088.7	0.44	10x snRNA-only	NA	NA	NA
P13T1	4661	4572	3556.69	0.25	10x snRNA-only	NA	NA	NA
P13T2	4438	2624	2317.19	0.17	10x snRNA-only	NA	NA	NA
P14T1	4283	3558	3868.18	0.16	10x snRNA-only	NA	NA	NA
P14T2	3207	537	3259.94	0.15	10x snRNA-only	NA	NA	NA
P15T1	3854	3052	4565.65	0.6	10x snRNA-only	NA	NA	NA
P15T2	2221	1738	4416.06	0.74	10x snRNA-only	NA	NA	NA
P16T1	7131	4708	4372.98	0.09	10x snRNA-only	NA	NA	NA
P16T2	5971	5186	4976.75	0.43	10x snRNA-only	NA	NA	NA
P17T1	11169	7982	2901.11	0.05	10x snRNA-only	NA	NA	NA
P17T2	4147	3521	3518.81	0.39	10x snRNA-only	NA	NA	NA
P18T1	4618	3649	4142.81	0.36	10x snRNA-only	NA	NA	NA
P18T2	6811	6610	4223.79	0.31	10x snRNA-only	NA	NA	NA
P19T1	5550	3630	4037.29	0.12	10x snRNA-only	NA	NA	NA
P19T2	6478	4678	5216.01	0.11	10x snRNA-only	NA	NA	NA
P44T1	3420	1798	2871.1	0.58	10x snRNA-only	NA	NA	NA
P44T2	2229	1906	3231.37	0.52	10x snRNA-only	NA	NA	NA
P46T1	3712	2057	2798.55	0.53	10x snRNA-only	NA	NA	NA
P46T2	2334	1641	3933.85	0.25	10x snRNA-only	NA	NA	NA
P99T1	1389	1013	3178.34	0.78	10x snRNA-only	NA	NA	NA
P99T2	3767	170	2535.61	0.47	10x snRNA-only	NA	NA	NA
P99T3	7737	7	2226.93	0.41	10x snRNA-only	NA	NA	NA

## Sheet: SupplementaryTable4
Supplementary Table 4. IDH-mutant glioma malignant gene expression metaprograms. Metaprograms in bold with "*" represent programs used to assign cellular states. MP_2_AC1 and MP_6_AC2 were combined into a single AC-like state.
MP_1_OPC*	MP_2_AC1*	MP_3_RibosomalMitochondrial	MP_4_CC*	MP_5_MES*	MP_6_AC2*	MP_7_NoncodingAntisense	MP_8_MES2	MP_9_AC3	MP_10_Stress	MP_11_Mix	MP_12_Mix	Undiff_MP_NPC*
OPCML	ADGRV1	RPLP1	ATAD2	CD44	PTPRT	AC007319.1	ADAMTS9	APOE	IARS	CLSTN2	PTPRT	CLSTN2
LHFPL3	EEPD1	RPL19	DIAPH3	CADPS	THSD4	ZBTB20-AS5	CAMK2D	CLU	GARS	EGFR	AC007402.1	KCNH7
FERMT1	AC012405.1	RPS15	MMS22L	TNC	EEPD1	ANKUB1	CHRM3	CST3	HSPA9	HES6	CDH13	XKR4
FGF12	SLC4A4	RPS18	RFC3	ARHGEF3	SLC4A4	VCAN-AS1	GAP43	GFAP	MARS	PAK3	CNTN5	CDK6
AC009041.2	DCLK1	RPL13A	CENPP	GAP43	GRK3	AC002463.1	HIVEP3	ID4	USP36	PIK3R1	CNTNAP2	MYT1L
MEGF11	LINC01088	RPL3	BRIP1	TPST1	MMD2	AC015923.1	KLHL4	PSAP	ARF4	SLC24A3	NRXN3	NEDD4L
MTSS1	ADCY2	RPS24	FANCI	GLIS3	AC124254.2	AL353784.1	GALR1	AGT	GOSR2	BCR	RBFOX1	PAK3
XKR4	KCNN3	RPS27A	APOLD1	RETREG1	KCNH7	AP003086.1	TNC	AQP4	NUFIP2	BEST3	SGCZ	TOX3
DSCAM	GLIS3	EEF1A1	KNTC1	SAMD4A	AC068587.4	AC211433.1	ALK	B2M	XPOT	CBLB	CSMD1	FRMD4A
XYLT1	MGAT4C	RPL32	PRIM2	LYST	GABRB1	PDE5A	DEC1	CD81	YARS	CCDC178	KCNIP1	SILC1
SLC2A13	OBI1-AS1	RPS23	HELLS	DCLK1	NKAIN3	ZBTB20-AS1	IGF2BP2	HLA-A	AL357153.2	GLCCI1	NAV3	DCC
HIP1	TNC	RPL18A	NCAPG2	NRP2	AC019068.1	AC008771.1	IL1RAP	ID3	BLZF1	GRIK2	PTPRD	DCX
PLPPR1	NRG3	RPS2	ZGRF1	PDE8B	APOE	AC093879.1	JAG1	PEA15	PMM2	RAB3IP	AC007563.2	SEZ6L
AL512308.1	DAAM2	RPL13	AC011447.3	PGM2L1	CSGALNACT1	AC104827.1	LYST	SPARCL1	SRP54	SERINC5	AC011287.1	UNC79
FAM110B	ITPR2	RPLP2	GLYATL2	PITPNM2	DCC	AP001011.1	RUNX1	VIM	SUCO	TFDP2	AC060765.2	ROBO1
NXPH1	NKAIN3	RPS27	EZH2	TENM4	GRIA1	AP003464.1	VAV3	ATP1B2	VLDLR-AS1	ZNRF3	BX284613.2	CREB5
SEZ6L	FAM189A2	RPL28	CENPK	FRMD5	DGKG	BCL2L14	VGF	CPE	AC025159.1	DSCAM	CDH12	ELAVL4
AC002069.2	WDR49	RPL41	SMC4	VMP1	PARD3B	FILIP1L	AC064875.1	CRYAB	AC098829.1	CHD7	CDH18	RBFOX1
CCDC26	ID4	RPS19	BRCA1	DEC1	PCSK2	MFSD4B	CYTOR	EDNRB	CARS	SPOCK1	CNTN4	RAPGEF4
CDH13	ARHGAP26	RPL7A	POLQ	ELL2	PLD5	SLC8A1-AS1	DNMBP	GJA1	DNAJC25	ZFPM2	DCC	SOX4
DSCAML1	GABRB1	RPS12	RBL1	IGFBP7	SGCZ	AC012404.1	FREM2	ITM2C	EPRS	PID1	GALNTL6	THSD7A
KCNQ1OT1	GFAP	FAU	SPC25	ITPR2	SPOCK1	AC016042.1	GRB10	MT2A	GOLGB1	IL1RAPL1	GPC5	DSCAM
VIPR2	ROBO2	RPS11	AC073529.1	NAMPT	AC013287.1	BAALC-AS1	MAMLD1	NMB	HM13	THBS4	GRM5	NXPH1
LHFPL3-AS1	SSBP2	MT-CYB	KIF18B	PFKFB3	ADCY2	LINC00513	PHC2	SFRP2	HSPA5	CSMD1	GRM7	SCN3A
PDGFRA	ADAMTS9	MT-ND2	CEP128	ADAMTS9	GPC6	LINC01572	SEMA3A	TIMP3	KHDC4	SNCAIP	LINC01320	SOX11
DLL3	ARHGEF4	MT-ND4	FANCA	CNN3	LINC01088	PCDH9-AS2	AC124254.2	TMBIM6	MORF4L2	PDCD4	LINC02055	TFDP2
RAPGEF4	TENM4	RPL8	FANCC	GALNT18	LRIG1	ST7-AS2	ANXA2	TTYH1	MTHFD1L	ALK	NKAIN2	TMEM132B
AL353784.1	AC002429.2	RPS4X	KNL1	KCNH1	NHSL1	AC012358.3	FRMD5	AQP1	SEC16A	ARHGAP24	NRG1	CNTNAP5
CNTNAP2	ADCY8	MT-ATP6	RTKN2	LINC01138	PAPLN	AC068282.1	GNG12	CD63	SEC31A	RGS7	OPCML	CTNNA2
CSMD1	PLXDC2	MT-ND1	ATAD5	NEAT1	TMEM108	AC244517.11	HMGA2	CD99	USPL1	SNTG1	PRKG1	DGKB
CA10	LIFR	RPL15	C21ORF58	ACTN1	TPCN1	AL354771.1	LAMC1	DDR1	AC139887.2	CREB5	RGS7	DSCAML1
FGF14	POT1-AS1	RPL7	RRM2	EMP1	AL355306.2	AQP4-AS1	MIR4435-2HG	GPRC5B	ALDH1L2	MEGF11	RYR2	EYS
GLCCI1	SLC39A11	GAPDH	CEP152	GFAP	ASB18	DLGAP1-AS4	MYO16	IGFBP7	BCLAF1	BOC	SLC4A10	GRIA4
BEST3	SPARCL1	MT-CO3	POLA1	GRIN2A	CHST9	HIF1A-AS3	PALM2-AKAP2	ITM2B	COPB2	PSD3	TAFA1	KALRN
KCNIP4	ABLIM1	RPL36	ZNF730	IQGAP2	DOK5	PTCSC3	PLAT	LPL	CREBRF	SLIT1	EYS	PLCL1
SLIT1	NEAT1	RPL35	CIT	MAP3K14	NELL1	RORA-AS1	PLXNA4	MLC1	DDX18	GRK3	ESRRG	PTPRS
SPHKAP	PTCHD1-AS	RPL26	DTL	VCL	NR3C2	SCN1A-AS1	PYGB	PTGDS	EFCAB2	MAN2A1	ADARB2	SETBP1
TMEFF2	APOE	RPS14	TMPO	WWTR1	SHISA9	SHOC1	RASSF8	PTTG1IP	ELP2	DLGAP1	AC117464.1	ZNF804A
CHST11	KCNQ5	MT-CO2	TOP2A	AC092131.1	SLC1A3	USP3-AS1	RGS17	SPARC	GOLGA3	SMOC1	MACROD2	NRXN1
DLGAP1	L3MBTL4	MT-ND3	VRK1	ANO6	SORL1	AP000462.1	RGS6	SYT11	NOP58	SNTB1	SYN3	SDK1
PCDH15	NEBL	RPL27A	ASPM	KCNQ5	SPARCL1	MAK	SIPA1L1	MT3	PREPL	LRRN1	DOCK9	LINC00609
SH3D19	ATP1A2	RPL39	RAD18	NRXN3	TNS1	LSAMP-AS1	SNED1	HLA-B	SLC7A11	C10ORF90	PDE4D	AC004852.2
SMOC1	HPSE2	RPS28	BARD1	PRUNE2	GALR1	SPDYE3	SPATS2L	PLP1	THUMPD3-AS1	GSG1L	AC034268.2	CSMD1
AC007402.1	LHFPL6	FTL	CENPF	RFTN1	ZFPM2	LRP4-AS1	SPRED1	TMEM47	VPS53	CEP83	SEMA5A	PCSK2
ETV1	AQP4	RPL37A	MIS18BP1	SHISA9	AC013652.1	LINC00960	ST8SIA5	SCD	XRRA1	LINC00689	SLC24A3	PTPRN2
EYS	GAREM1	FTH1	NUF2	SORBS1	CACNB2	AC019197.1	TRPM8	UBC	ZNF10	SGMS1	AL591686.2	BEST3
KCNMB2	PRKG1	RPL23	NUSAP1	SPOCK1	AQP4-AS1	KCNMB2-AS1	SORCS1	MT-ATP6	ZNF791	XYLT1	ZNF385D	GRIK2
KAZN	SLC1A3	RPS16	MELK	SERPINA3	TRMT9B	AP000779.1	KIAA1211L	MT-CO1	ZZEF1	CACNA1A	AC011246.1	NCKAP5
TNR	NTRK2	RPL9	KIF15	NUDT4	AC124854.1	CRLF3	OXR1	MT-ND3	LINC00571	AC007402.1	KIAA1217	MEF2C-AS2
OLIG1	OSBPL11	RPS3A	ZNF367	PTCHD1-AS	SNCAIP	ZNF565	GRIN2B	SDC3	CADPS2	STARD13	BANK1	MIAT

## Sheet: SupplementaryTable5
Supplementary Table 5. External single cell and single nucleus RNA cohorts.
Source	Publication year	PMID	Accession	Type	Platform	Sample number re-analyzed
Tirosh	2016	27806376	https://singlecell.broadinstitute.org/single_cell/study/SCP12/oligodendroglioma-intra-tumor-heterogeneity#study-download	cell	SS2	6
Venteicher	2017	28360267	https://singlecell.broadinstitute.org/single_cell/study/SCP50/single-cell-rna-seq-analysis-of-astrocytoma	cell	SS2	10
Wang	2019	31554641	GSE138794	cell	10x	1
Chaligne	2021	34594037	https://singlecell.broadinstitute.org/single_cell/study/SCP936/single-cell-multi-omics-profiling-of-human-gliomas	cell	SS2	4
Johnson	2021	34594038	https://www.synapse.org/#!Synapse:syn22257780	cell	10x	6
Abdelfattah	2022	35140215	GSE182109 or https://singlecell.broadinstitute.org/single_cell/study/SCP1985/single-cell-analysis-of-human-glioma-and-immune-cells-identifies-s100a4-as-an-immunotherapy-target-gse182109#study-download	cell	10x	4
Wang	2022	36539501	GSE174554,GSE138794	nucleus	10x	3
Blanco-Carmona	2023	37883975	GSE205771	nucleus	10x	26
Chinese Glioma Genome Atlas (CGGA)	2023	37055795	Subset of data located in GSE227718	cell	10x	43
Patel	2024	38616896	https://www.synapse.org/NEvCE_snRNAseq_PatelTessema	nucleus	10x	4
Spitzer	2024	38579724	GSE260928	nucleus	10x	6
Ghisai	2024	39382765	https://zenodo.org/records/10408969	nucleus	10x	6
Miller	2025	40011771	https://singlecell.broadinstitute.org/single_cell/study/SCP2389/programs-origins-and-niches-of-immunomodulatory-myeloid-cells-in-human-gliomas	cell	10x/Seq-Well	18
Johnson	2025	41206763	https://www.synapse.org/Synapse:syn60087246	nucleus	10x	2

## Sheet: SupplementaryTable6
Supplementary Table 6. IDH-mutant glioma myeloid cell gene expression metaprograms (MP).
Myeloid_MP_1_Inflammatory	Myeloid_MP_2_BMDM	Myeloid_MP_3_RibosomalMitochondrial_LowQuality	Myeloid_MP_4_Microglia	Myeloid_MP_5_Mixed_LowQuality	Myeloid_MP_6_Inflammatory	Myeloid_MP_7_AntisensePseudogenes_LowQuality	Myeloid_MP_8_Cycling	Myeloid_MP_9_BMDM	Myeloid_MP_10_Other	Myeloid_MP_11_MHCII	Myeloid_MP_12_Microglia	Myeloid_MP_13_BMDM	Myeloid_MP_14_BMDM
CD83	IQGAP2	RPL13	LINC02712	LSAMP	MYO1E	SLC8A1-AS1	BRIP1	GBE1	GPR155	HLA-DPB1	MIS18BP1	SLCO3A1	AC131944.1
CCL4	MRC1	RPL37A	TLN2	CADM2	PPARG	TMLHE-AS1	EZH2	GPNMB	MAN1A1	HLA-DQB1	FYB1	FYN	PVT1
CCL3	STARD13	RPLP1	CACNB4	NLGN1	GLDN	AC024145.1	LINC01572	LUCAT1	PLCL1	HLA-DRB1	RCSD1	LRRK2	ERC2
CCL4L2	MS4A4A	RPS27A	SYNDIG1	LRP1B	ASAP1	RNASEH2B-AS1	BARD1	ARHGAP10	SLC22A23	HLA-DPA1	CCND3	RIPOR2	FCGBP
IRAK2	SELENOP	RPL32	LINC02232	PTPRZ1	GAS7	AC120193.1	CENPP	BCAT1	CPM	CIITA	DISP1	VCAN	MARCH1
NFKBID	CD163	RPS18	CX3CR1	CTNND2	EEPD1	FAM177B	CEP128	HIF1A-AS3	NAV2	HLA-DQA1	FOXO3	DOCK5	NCK2
EGR3	ITSN1	RPS2	AC008691.1	ADGRL3	SPP1	DIAPH2-AS1	MMS22L	PAM	DUSP16	AP001636.3	AL392172.2	DPYD	SLC2A5
AC131944.1	AFF3	RPS28	NAV3	GPM6A	XYLT1	DLEU7	RBL1	SLC16A10	NHSL1	HLA-DRA	CSGALNACT1	IQGAP1	ANK2
CCL3L1	F13A1	RPLP2	HS3ST4	MAP2	ITGAX	AC079921.1	SMC4	SPP1	ZC3H6	AFF3	DEPTOR	KYNU	BIN1
OLR1	FCHO2	RPL13A	RASGEF1C	NRXN1	PADI2	AC090579.1	ATAD2	VCAN	AL592429.2	DENND1B	NHSL1	LYZ	CCDC26
SPP1	MCTP1	RPS23	MIR646HG	ADGRB3	LPL	ELMO1-AS1	ATAD5	ARRDC3	CREBL2	STK17B	CTTNBP2	NAMPT	GAREM1
RASGEF1B	MAN1A1	RPS27	ST6GALNAC3	KCND2	SCIN	AC010894.3	KNTC1	CD109	DPEP2	TXNIP	FAM13A	STK17B	IL17RA
ADAMTSL4-AS1	DAPK1	RPL19	AL357522.1	NCAM1	AC131944.1	MEF2C-AS2	RFC3	HIVEP2	DPYD	HLA-DRB5	INPP5D	CSGALNACT2	LIMK2
CH25H	CD163L1	RPS12	AL163541.1	NCAM2	SAMD4A	MYCBP2-AS1	BRCA2	PLIN2	DSCAM	ITGA4	MAF	FCN1	NIBAN1
NR4A1	MS4A6A	RPS15	MCF2L	PCDH9	TPRG1	AC023051.1	CCDC18	RALA	GAB1	MAN2A1	P2RY12	FOXP1	PRKCA
GNA13	NRP1	RPS24	AC087564.1	MAGI2	MITF	ANKUB1	DIAPH3	SDC2	GCLC	MCTP1	PDK4	FRY	PTK2
NR4A2	ADGRG6	MT-ND2	BLNK	NPAS3	RTTN	MED12L	FANCC	ST18	INSR	MIR181A1HG	TGFBR2	MCTP1	SCFD2
NR4A3	MS4A4E	RPL27A	FOXP2	DLGAP1	ADAMTS17	RAB11A	FANCI	ANXA2	KCNMA1	VAV3	ZFP36L2	MEGF9	SCIN
MCL1	PDGFC	RPS11	KHDRBS3	LHFPL3	DOP1B	TRIM5	HELLS	CD44	MYO1E	AHR	ATM	ACSL1	SPATA6
SRGN	PID1	RPL28	LINC02798	NOVA1	SOCS6	AC002463.1	NCAPD3	COLEC12	NAALADL2	CDK14	BLNK	ADGRE5	SPP1
IPCEF1	RGL1	RPS6	DSCAM	DPP6	SPIRE1	AC015923.1	NCAPG2	FLNB	OLFML2B	FOXN2	CEBPD	CD36	VSIG4
MB21D2	TRPS1	MT-CYB	OXR1	SNTG1	ALCAM	AC053513.1	NSD2	FNIP2	PDE4DIP	PLXNC1	CLEC2D	CD44	ADGRE2
B3GNT5	DAB2	MT-ND4	FAM149A	GALNT13	GPNMB	AC068282.1	POLA1	HK2	AL078600.1	PSTPIP2	CREBRF	CD55	CPEB4
KLF6	EDA	RPL30	P2RY12	SOX6	ASAH1	AC079793.1	BRCA1	HS3ST2	AL590617.2	ADGRG6	FBXL20	CLEC12A	DDX10
EGR1	AL035446.2	RPL23	SDK1	GPM6B	CADM1	AC131944.1	Z94721.1	ITGAX	ALOX15B	ALCAM	FLI1	CREB5	DSE
IL1RAP	FNBP1	RPL26	IGSF21	GRID2	DENND4C	AL157392.2	CCDC14	MXI1	CXCR4	CADM1	GRK3	DAPK1	IL4R
EGR2	CPM	RPL3	MICOS10	GRIK2	FAM20C	AL513327.1	CIT	PDE8A	FAM177B	CCSER1	HSPBAP1	DMXL2	KCNK13
ELL2	DPYD	RPS14	SLC2A5	PLCB1	FARP1	ENTPD1-AS1	AC068587.4	PKM	ITSN1	CHPT1	LPAR6	DPYD-AS1	LAP3
GBP2	MYO5A	RPS4X	AL392172.2	CSMD1	KCNIP1	KCNQ1OT1	CENPK	SLC2A3	LINC00278	CLEC7A	LRMP	GAS7	STAB1
IER3	WWP1	EEF1A1	KBTBD12	CTNNA2	LGMN	OPRM1	ITGB3BP	SNTB1	PRDM1	DOCK5	LRRK1	IFNAR2	TMEM131L
PEAK1	AC100849.1	RPL34	LINC01091	LRRTM4	MSR1	PLAT	SPATA5	SYTL3	PRKCQ	GLYATL1	MERTK	NFKBIZ	TMEM163
TNFAIP8L3	SLC38A6	RPL35	MED12L	NRCAM	NPL	AC008957.2	TMPO	TESK2	RFX3-AS1	HERPUD1	MGAT4A	NOTCH2	LMNB1
TSC22D2	UTRN	RPS19	ABCC4	CSMD3	STARD13	AC020611.2	ASPM	ABLIM3	TMEM72-AS1	INSR	MS4A6A	PDE4D	RUBCNL
B4GALT1	ARHGAP18	MT-ATP6	AL008633.1	GRIA4	AC066613.2	AC044781.1	BLM	CHST15	TAFA2	LRRK2	PDCD4	PLCB1	CYBB
STX17-AS1	DIRC3	RPL37	CACNA1D	LRRC4C	APOC1	AC131568.1	C21ORF58	COL27A1	STARD13	RIPOR2	SMAP2	RNF144B	IL1RAP
AL512603.2	FMN1	RPS20	GRID2	MDGA2	CYTH3	AP003086.1	CEP152	CTSL	BROX	SIPA1L1	SSH2	SESTD1	NFATC2
ATP1B3	FOXP1	TPT1	P3H2	PPP2R2B	PRKCE	AP005131.1	CIP2A	DENND4C	CREBRF	DPYD	TBC1D16	SLC2A3	FLVCR2
DUSP1	IQGAP1	MT-CO1	RTTN	TNR	SMAD3	ATP8B1	CMSS1	ERO1A	MITF	ADGRB3	TBC1D9	STK38	SPRED1
PDK4	RBPJ	MT-CO2	SPATA13	FAM155A	CTSD	BROX	FANCA	FNDC3B	LRRK2	AL035446.2	ZBTB16	SVIL	TNFRSF10D
SOCS6	STAB1	MT-CO3	SPP1	FGF14	MAP4	C11ORF65	GEN1	NRP1	ABCA1	CCDC26	GPR155	UTRN	B4GALT5
CHSY1	TNFAIP2	MT-ND1	TIAM1	IL1RAPL1	NIBAN1	FILIP1L	KNL1	OSBPL8	GRK3	DTNA	PELI2	SNTB1	PTPN2
CLEC7A	VAV3	RPL18A	XACT	NRG3	OLR1	HDGFL3	POLQ	PPARG	TSC22D3	ZFP36L2	AOAH	IFI30	GCA
JDP2	SAMD4A	MT-ND3	CCDC26	PCDH15	PLA2G7	INSYN2B	PRIM2	SLC11A1	PRKACB	CCND3	PGM5	AHR	HIVEP3
MCF2L2	SLC18B1	RPL21	KCNIP1	RORA	PTPRG	MCF2L2	RRM2	STK10	DICER1	FAM117B	AL392172.1	ANXA1	JAK3
NAMPT	SRGAP1	RPS3A	TMEM156	SOX2-OT	DSCAM	PAQR3	ST3GAL3	SULF2	TBC1D9	ST18	GAB1	ASPH	PDPN
NFKB1	AHR	RPL11	AC120193.1	SPARCL1	RGCC	SRGAP2-AS1	STIL	TNS1	PDK4	AL163541.1	MEF2C-AS1	SULF2	PYGL
ANKH	WLS	RPL18	TANC1	NTRK2	SLC11A1	DPYD-AS1	VRK1	TPRG1	ZBTB16	MS4A4E	SRGAP3	IGF2R	PSD3
CCL2	LGMN	RPL36	TENM4	OPHN1	BCL2	SHOC1	MIR924HG	UBA6	ASAH1	RASA2	SYK	SERINC5	CD58
RGL1	COLEC12	RPS8	LINC02742	NFIB	CORO1C	AP001021.3	MELK	ZCCHC2	AC007262.2	CXCR4	TIAM1	TMTC2	TLN2
IL1B	LINC00278	RPL39	HTRA1	MMP16	CHSY3	AC017101.1	DNMT1	VIM	GSAP	RTN1	ARHGAP6	CCSER1	E2F3

## Sheet: SupplementaryTable7
Supplementary Table 7. Multivariable linear regression model testing for association with macrophage and microglia subpopulation longitudinal changes (n = 32 patients).
Microglia myeloid abundance
Coefficients	Estimate	P-value
(Intercept)	-0.09	0.41
Grade increase	-0.16	0.13
Received RT	-0.3	0.01
Received Alk	-0.07	0.53
Surgical interval (months)	0.003	0.06
Tumor type (Astro.)	0.14	0.16
Macrophage myeloid abundance
Coefficients	Estimate	P-value
(Intercept)	0.08	0.44
Grade increase	0.07	0.45
Received RT	0.21	0.04
Received Alk	0.06	0.54
Surgical interval (months)	-0.003	0.04
Tumor type (Astro.)	0.01	0.91

## Sheet: SupplementaryTable8
Supplementary Table 8. Cox proportional hazards model results for patient overall survival and MES-like malignant state abundance group at recurrence time point.
a) Oligodendroglioma and Astrocytoma patients (n = 35)
Variable	Group	n	Hazard Ratio (95% CI)	P-value
Recur. MES-like level*	MES-like low	18	Reference
	MES-like high	17	8.89 (2.06-38.43)	0.003
Age at diagnosis		35	1.08 (1.00-1.15)	0.04
Grade at recur.	G2	4	Reference
	G3	15	3.62 (0.33-39.63)	0.29
	G4	16	2.61 (0.16-41.85)	0.49
Tumor type	Oligodendroglioma	13	Reference
	Astrocytoma	22	5.67 (0.68-47.59)	0.11
*MES-like level determined separately per tumor type based on median MES-like abundance level at recurrence time point (i.e., T2).
b) Astrocytoma patients only (n = 22)
Variable	Group	n	Hazard Ratio (95% CI)	P-value
Recur. MES-like level*	MES-like low	11	Reference
	MES-like high	11	9.86 (1.57-62.16)	0.01
Age at diagnosis		22	1.05 (0.98-1.13)	0.13
Grade at recur.	G2+G3	6	Reference
	G4	16	0.56 (0.07-4.28)	0.57
*MES-like level determined separately per tumor type based on median MES-like abundance level at recurrence time point (i.e., T2).
